# Supplementary material for: Does Awareness of Malaysian Healthy Plate Associate with Adequate Fruit and Vegetable Intake among Malaysian Adults with Non-Communicable Diseases?
Source: Nutrients. 2023 Dec 8;15(24):5043. doi: 10.3390/nu15245043 (PMC10745645; doi:10.3390/nu15245043)
Supplement: Supplementary file 1 [file nutrients-15-05043-s001.zip]

Archive with 1 entries (1 files):
- nutrients-2717067-supplementary.pdf
